# Supplementary material for: A Multiscale Molecular Dynamic Analysis Reveals the Effect of Sialylation on EGFR Clustering in a CRISPR/Cas9-Derived Model
Source: Int J Mol Sci. 2022 Aug 6;23(15):8754. doi: 10.3390/ijms23158754 (PMC9368999; doi:10.3390/ijms23158754)
Supplement: Supplementary file 1 [file ijms-23-08754-s001.zip]

Archive with 1 entries (1 files):
- ijms-1835353-supplementary.pdf
